# Supplementary material for: Short-term prophylaxis in patients with angioedema due to C1-inhibitor deficiency undergoing dental procedures: An observational study
Source: PLoS One. 2020 Mar 12;15(3):e0230128. doi: 10.1371/journal.pone.0230128 (PMC7067439; doi:10.1371/journal.pone.0230128)
Supplement: S1 Data — (XLSX) [file pone.0230128.s001.xlsx]

## Sheet: First visit
Patient (ID number)	Age (years)	Gender	Angioedema type	Hurdles in accessing dental care	Plaque	Caries	Edentulism	Gingivitis	Periodontal disease	Abscesses	Need for tooth extractions	Need for implantation	Odontogenic cysts	Granuloma	Oral pathology score at the first visit
1	42	M	C1-INH-HAE	1	0	1	1	0	0	0	0	0	0	0	4
2	35	F	C1-INH-HAE	1	1	1	0	2	0	0	0	0	0	0	4
3	8	F	C1-INH-HAE	1	0	1	0	0	0	0	0	0	0	0	1
4	45	F	C1-INH-HAE	0	0	0	0	0	0	0	1	0	0	1	3
5	24	M	C1-INH-HAE	1	0	1	1	0	0	0	0	0	0	1	5
6	47	F	C1-INH-HAE	0	0	0	1	0	0	1	0	0	0	0	4
7	18	M	C1-INH-HAE	1	1	2	1	0	1	0	0	0	0	0	8
8	50	M	C1-INH-HAE	1	0	0	0	0	0	0	1	0	0	1	7
9	23	M	C1-INH-HAE	1	0	1	0	0	0	0	0	0	0	0	1
10	43	M	C1-INH-HAE	0	0	1	0	0	0	1	1	0	0	0	4
11	83	M	C1-INH-HAE	0	0	0	0	0	0	0	1	0	0	0	2
12	45	M	C1-INH-HAE	0	0	0	1	0	1	1	1	0	0	0	7
13	19	M	C1-INH-HAE		0	0	0	0	0	0	0	0	0	0	0
14	68	F	C1-INH-HAE	1	0	0	1	0	1	0	0	0	0	0	4
15	85	F	C1-INH-HAE	1	0	0	1	0	0	1	0	0	0	0	4
16	24	F	C1-INH-HAE	0	0	0	0	0	0	0	1	0	0	0	2
17	50	F	C1-INH-HAE	0	0	0	1	0	1	0	0	1	0	0	8
18	53	F	C1-INH-HAE	1	0	0	0	0	0	0	1	0	1	0	3
19	13	M	C1-INH-HAE	0	0	2	0	0	0	0	0	0	0	0	2
20	50	M	C1-INH-HAE	0	0	1	0	0	0	0	0	0	0	0	1
21	28	F	AAE	1	0	0	0	1	0	0	0	0	0	0	3
22	13	M	C1-INH-HAE		0	0	0	0	0	0	0	0	0	0	0
23	39	F	C1-INH-HAE	0	0	1	1	0	0	0	1	0	0	0	6
24	32	F	C1-INH-HAE	1	0	0	0	0	0	1	1	0	0	0	3
25	69	M	C1-INH-HAE	1	0	0	1	0	1	0	2	0	0	0	7
26	64	M	C1-INH-HAE	1	0	1	0	0	1	0	0	0	1	0	3
27	49	F	C1-INH-HAE	1	0	0	1	0	0	0	0	1	0	0	7
28	58	F	C1-INH-HAE	1	1	1	0	0	0	0	1	0	0	0	4
29	60	F	AAE	1	1	1	1	0	1	0	1	0	0	0	8

## Sheet: Patients included
Patient (ID number)	Age (years)	Hurdles in accessing dental care (1 = present; 0 = absent)	Follow-up duration (days)	Plaque	Caries	Edentulism	Gingivitis	Periodontal disease	Abscesses	Need for tooth extractions	Need for implantation	Odontogenic cysts	Granuloma	Oral pathology score at the first visit	LTP with tranexamic acid	LTP with danazol	LTP with stanozolol	LTP with C1-INH (Berinert)	LTP with icatibant	LTP with other drugs	STP with C1-INH (Berinert)	STP with danazol	STP with other drugs	Number of attacks after a procedure	Angioedema severity score before procedures	Angioedema severity score after procedures
1	42	1	939	0	1	1	0	0	0	0	0	0	0	4	0	1	0	0	0	0	1	0	0	0	4	1
2	35	1	2324	1	1	0	1	0	0	0	0	0	0	4	0	1	0	0	0	0	0	0	0	0	1	1
3	8	1	1	0	1	0	0	0	0	0	0	0	0	1	0	0	0	0	0	0	0	0	0	0
4	45	0	590	0	0	0	0	0	0	1	0	0	1	3	0	0	0	1	0	0	1	0	0	0	5	4
5	24	1	397	0	1	1	0	0	0	0	0	0	1	5	0	1	0	0	0	0	1	0	0	0	5	4
7	18	1	28	1	2	1	0	1	0	0	0	0	0	8	0	0	0	0	0	0	0	1	0	0	1	1
8	50	1	1	0	0	0	0	0	0	1	0	0	1	7	0	1	0	0	0	0	1	0	0	0	2	1
9	23	1	1098	0	1	0	0	0	0	0	0	0	0	1	0	0	0	0	0	0	1	0	0	0	1	1
11	83	0	52	0	0	0	0	0	0	1	0	0	0	2	0	1	0	0	0	0	0	0	0	0	1	1
12	45	0	212	0	0	1	0	1	1	1	0	0	0	7	0	0	0	0	0	0	1	0	0	0	1	1
14	68	1	298	0	0	1	0	1	0	0	0	0	0	4	0	0	1	0	0	0	0	0	0	0	1	1
15	85	1	1	0	0	1	0	0	1	0	0	0	0	4	0	0	0	0	0	0	1	0	0	0	1	1
16	24	0	439	0	0	0	0	0	0	1	0	0	0	2	0	0	1	0	0	0	1	0	0	0	1	1
18	53	1	187	0	0	0	0	0	0	1	0	1	0	3	0	0	0	0	0	0	1	0	0	0	5	5
21	28	1	1	0	0	0	1	0	0	0	0	0	0	3	0	0	0	0	0	0	1	0	0	1	4	4
24	32	1	194	0	0	0	0	0	1	1	0	0	0	3	0	0	0	0	0	0	1	0	0	0	5	5
25	69	1	2696	0	0	1	0	1	0	2	0	0	0	7	0	1	0	0	0	0	1	0	0	0	1	1
26	64	1	888	0	1	0	0	1	0	0	0	1	0	3	0	0	0	0	0	0	1	0	0	1	3	3
28	58	1	159	1	1	0	0	0	0	1	0	0	0	4	0	1	0	0	0	0	0	1	0	0	1	1
29	60	1	920	1	1	1	0	1	0	1	0	0	0	8	0	0	0	0	0	0	1	0	0	0	1	1

## Sheet: Procedures performed
Patient (ID number)	Visit number		In STP	Non in STP	In LTP	Procedures performed	LTP	STP	Presence of attack after a procedure
1	Visit 1	6	6		6	Extractions	LTP	STP	0
	Visit 2					Dental fillings and root canal treatments	LTP	STP	0
	Visit 3					Dental fillings and root canal treatments	LTP	STP	0
	Visit 4					Dental fillings and root canal treatments	LTP	STP	0
	Visit 5					Dental implants	LTP	STP	0
	Visit 6					Dental implants	LTP	STP	0
2	Visit 1	7		7	7	Oral hygiene	LTP		0
	Visit 2					Dental fillings and root canal treatments	LTP		0
	Visit 3					Oral hygiene	LTP		0
	Visit 4					Dental fillings and root canal treatments	LTP		0
	Visit 5					Dental fillings and root canal treatments	LTP		0
	Visit 6					Dental fillings and root canal treatments	LTP		0
	Visit 7					Dental fillings and root canal treatments	LTP		0
3	Visit 1	1		1		Oral hygiene			0
4	Visit 1	4	4		4	Extractions	LTP	STP	0
	Visit 2					Extractions + Dental fillings and root canal treatments	LTP	STP	0
	Visit 3					Extractions	LTP	STP	0
	Visit 4					Extractions	LTP	STP	0
5	Visit 1	7	7		7	Abscess care	LTP	STP	0
	Visit 2					Extractions	LTP	STP	0
	Visit 3					Dental fillings and root canal treatments	LTP	STP	0
	Visit 4					Devitalizations	LTP	STP	0
	Visit 5					Dental fillings and root canal treatments	LTP	STP	0
	Visit 6					Dental fillings and root canal treatments	LTP	STP	0
	Visit 7					Dental fillings and root canal treatments	LTP	STP	0
7	Visit 1	1	1			Oral hygiene + Extractions		STP	0
8	Visit 1	1	1		1	Extractions	LTP	STP	0
9	Visit 1	3	3			Dental fillings and root canal treatments		STP	0
	Visit 2					Dental fillings and root canal treatments		STP	0
	Visit 3					Dental fillings and root canal treatments		STP	0
11	Visit 1	1		1	1	Extractions	LTP		0
12	Visit 1	1	1			Extractions + Oral hygiene		STP	0
14	Visit 1	2		2	2	Oral hygiene + Dental bridges	LTP		0
	Visit 2					Dental bridges + Oral hygiene + Dental fillings and root canal treatments	LTP		0
15	Visit 1	1	1			Extractions		STP	0
16	Visit 1	2	2		2	Extractions	LTP	STP	0
	Visit 2					Extractions	LTP	STP	0
18	Visit 1	1	1			Extractions + Treatment of odontogenic cysts		STP	0
21	Visit 1	1	1			Extractions		STP	1
24	Visit 1	5	5			Dental fillings and root canal treatments + Extractions		STP	0
	Visit 2					Dental fillings and root canal treatments		STP	0
	Visit 3					Dental fillings and root canal treatments + Dental fillings and root canal treatments		STP	0
	Visit 4					Dental fillings and root canal treatments		STP	0
	Visit 5					Dental fillings and root canal treatments		STP	0
25	Visit 1	8	8		8	Extractions	LTP	STP	0
	Visit 2					Dental fillings and root canal treatments	LTP	STP	0
	Visit 3					Extractions	LTP	STP	0
	Visit 4					Dental fillings and root canal treatments	LTP	STP	0
	Visit 5					Dental prostheses	LTP	STP	0
	Visit 6					Dental fillings and root canal treatments	LTP	STP	0
	Visit 7					Dental prostheses	LTP	STP	0
	Visit 8					Dental prostheses	LTP	STP	0
26	Visit 1	2	1	1		Extractions			1
	Visit 2					Extractions		STP	0
28	Visit 1	3	3		3	Dental prostheses	LTP	STP	0
	Visit 2					Dental fillings and root canal treatments	LTP	STP	0
	Visit 3					Dental fillings and root canal treatments + Oral hygiene	LTP	STP	0
29	Visit 1	6	6			Oral hygiene		STP	0
	Visit 2					Dental fillings and root canal treatments		STP	0
	Visit 3					Dental fillings and root canal treatments		STP	0
	Visit 4					Dental fillings and root canal treatments		STP	0
	Visit 5					Oral hygiene + Dental fillings and root canal treatments		STP	0
	Visit 6					Dental fillings and root canal treatments + Laser excision of two tongue tumors		STP	0

## Sheet: Abbreviations used
AAE	acquired angioedema
C1-INH-HAE	hereditary angioedema due to C1 inhibitor deficiency
F	female
ID	identification
LTP	long-term prophylaxis
M	male
STP	short-term prophylaxis
